# Supplementary material for: Exploring Major Flavonoid Phytochemicals from Nelumbo nucifera Gaertn. as Potential Skin Anti-Aging Agents: In Silico and In Vitro Evaluations
Source: Int J Mol Sci. 2023 Nov 21;24(23):16571. doi: 10.3390/ijms242316571 (PMC10706394; doi:10.3390/ijms242316571)
Supplement: Supplementary file 1 [file ijms-24-16571-s001.zip]

Archive with 1 entries (1 files):
- ijms-2716576-supplementary.pdf
